# Supplementary material for: A New 4-Thiazolidinone Derivative (Les-6490) as a Gut Microbiota Modulator: Antimicrobial and Prebiotic Perspectives
Source: Antibiotics (Basel). 2024 Mar 22;13(4):291. doi: 10.3390/antibiotics13040291 (PMC11047727; doi:10.3390/antibiotics13040291)
Supplement: Supplementary file 1 [file antibiotics-13-00291-s001.zip]

Archive with 1 entries (1 files):
- antibiotics-2897908-supplementary.pdf
